# Supplementary material for: Safety and Efficacy of Peptide-Receptor Radionuclide Therapy in Elderly Neuroendocrine Tumor Patients
Source: Cancers (Basel). 2021 Dec 15;13(24):6290. doi: 10.3390/cancers13246290 (PMC8699207; doi:10.3390/cancers13246290)
Supplement: Supplementary file 1 [file cancers-13-06290-s001.zip]

Archive with 1 entries (1 files):
- cancers-1459993-supplementary.pdf
